# Supplementary material for: Mechanisms Explaining Nursery Habitat Association: How Do Juvenile Snapper (Chrysophrys auratus) Benefit from Their Nursery Habitat?
Source: PLoS One. 2015 Mar 24;10(3):e0122137. doi: 10.1371/journal.pone.0122137 (PMC4372578; doi:10.1371/journal.pone.0122137)
Supplement: S1 Data — (TXT) [file pone.0122137.s001.txt]

Data used for anlyses and graphics
'Brush and Dustpan' netting
Site	Replicate	Abundance	Condition
Parua Bay	1	1	0.0000188
Parua Bay	2	1	4.29E-06
Parua Bay	3	7	5.69E-06
Parua Bay	4	3	5.69E-06
Takahiwai	1	17	3.22E-05
Takahiwai	2	23	2.35E-05
Takahiwai	3	3	2.59E-05
Takahiwai	4	10	1.98E-05
Snake east	1	73	2.39E-05
Snake east	2	41	2.41E-05
Snake east	3	12	2.07E-05
Snake east	4	10	2.73E-05
MacDonald	1	26	2.04E-05
MacDonald	2	1	1.88E-05
MacDonald	3	1	1.88E-05
MacDonald	4	35	2.16E-05
Snake west	1	6	1.94E-05
Snake west	2	3	2.16E-05
Snake west	3	5	1.98E-05
Snake west	4	10	1.95E-05
Snake south	1	3	1.12E-05
Snake south	2	11	2.51E-05
Snake south	3	4	2.44E-05
Snake south	4	1	2.44E-05
Calanoid and cyclopoid copepod abundance and water flow
Site	Copepod_abundance	Avg_flow
MacDonald	4.388888889	0.146704479
Parua Bay	1.125	0.045360845
Snake east	6.777777778	0.187191473
Snake south	16.375	0.287326423
Snake west	4.683333333	0.184036769
Takahiwai	1.216666667	0.138441228
Invertebrate abundance by habitat/sample type
Sediment_taxa	Sediment_abundance	ASU_seagrass_taxa	ASU_seagrass_abundance	Plankton_taxa	Plankton_abundance	Diet_taxa	Diet_abundance	Natural_seagrass_taxa	Natural_seagrass_abundance
Calanoid Copepods	0	Calanoid Copepods	0.013721871	Calanoid Copepods	1	Calanoid Copepods	1	Calanoid Copepods	0.0625
Cyclopoid Copepods	0.016100335	Cyclopoid Copepods	0.010224599	Cyclopoid Copepods	0.100664765	Cyclopoid Copepods	0.30687295	Cyclopoid Copepods	0
Polychaeta	1	Polychaeta	0.551210318	Polychaeta	0.034925629	Polychaeta	0.221044833	Polychaeta	0.680555556
Unidentified Crustaceans	0	Unidentified Crustaceans	0	Unidentified Crustaceans	0.003120068	Unidentified Crustaceans	0.091437478	Unidentified Crustaceans	0
Amphipoda	0.058929751	Amphipoda	0.611128519	Amphipoda	0.040250351	Amphipoda	0.083702366	Amphipoda	0.041666667
Crustacea Nauplii	0	Crustacea Nauplii	0.001657412	Crustacea Nauplii	0.423015237	Crustacea Nauplii	0.079957589	Crustacea Nauplii	0
Crustacea, Mysidae	0	Crustacea, Mysidae	0	Crustacea, Mysidae	0	Crustacea, Mysidae	0.050357309	Crustacea, Mysidae	0
Unidentified Copepods	0.000994628	Unidentified Copepods	0.002272489	Unidentified Copepods	0.117679993	Unidentified Copepods	0.019811211	Unidentified Copepods	0
Harpacticoid Copepods	0.276954766	Harpacticoid Copepods	1	Harpacticoid Copepods	0.01122043	Harpacticoid Copepods	0.014917717	Harpacticoid Copepods	0.25
Chordata, Salpidae	0	Chordata, Salpidae	0	Chordata, Salpidae	0	Chordata, Salpidae	0.014858408	Chordata, Salpidae	0
Nematoda	0.430469253	Nematoda	0.300926895	Nematoda	0	Nematoda	0.014057219	Nematoda	1
Ostracoda	0.557096486	Ostracoda	0.07967558	Ostracoda	0.001236858	Ostracoda	0.009168928	Ostracoda	0.069444444
Unidentified	0.000500664	Unidentified	0	Unidentified	0.000618429	Unidentified	0.003537716	Unidentified	0
Branchiopoda	0	Branchiopoda	0	Branchiopoda	0.002529562	Branchiopoda	0.001238201	Branchiopoda	0
Tanaidacea	0.17630352	Tanaidacea	0.012949648	Tanaidacea	0.001219933	Tanaidacea	0.000395392	Tanaidacea	0.083333333
Bivalvia	0.178171357	Bivalvia	0.009711106	Bivalvia	0.000126871	Bivalvia	0	Bivalvia	0.041666667
Chaetognatha	0	Chaetognatha	0	Chaetognatha	0.004025848	Chaetognatha	0	Chaetognatha	0
Cheliceriformes	0	Cheliceriformes	0.008394138	Cheliceriformes	0.008554937	Cheliceriformes	0	Cheliceriformes	0
Chordata	0	Chordata	0	Chordata	0.026407275	Chordata	0	Chordata	0
Cnidaria	0.004956088	Cnidaria	0.024026511	Cnidaria	0.004326047	Cnidaria	0	Cnidaria	0.083333333
Cumacea	0.005401671	Cumacea	0.002374611	Cumacea	0.005254274	Cumacea	0	Cumacea	0
Decapoda	0.000979242	Decapoda	0.00393102	Decapoda	0.002164502	Decapoda	0	Decapoda	0
Foraminifera	0.013585905	Foraminifera	0	Foraminifera	0	Foraminifera	0	Foraminifera	0
Gastropoda	0.017516007	Gastropoda	0.010597546	Gastropoda	0.015890302	Gastropoda	0	Gastropoda	0
Isopoda	0.002596694	Isopoda	0.007942519	Isopoda	0.002943424	Isopoda	0	Isopoda	0
Mollusc (juvenile)	0	Mollusc (juvenile)	0.005505571	Mollusc (juvenile)	0	Mollusc (juvenile)	0	Mollusc (juvenile)	0
Ophiuroidea	0.002099574	Ophiuroidea	0.002374611	Ophiuroidea	0	Ophiuroidea	0	Ophiuroidea	0
Platyhelminthes	0.00275866	Platyhelminthes	0.017012271	Platyhelminthes	0	Platyhelminthes	0	Platyhelminthes	0
Video observations of abundance and behaviour near seagrass
Site	Replicate	Proportion_near_seagrass	Standardised_proportion_pelagic_feeding	Proportion_abundance
MacDonald	1	0.871550672	0.872749554	0.798552754
MacDonald	2	0.7328844	0.309070223	0.8624052
MacDonald	3	0.749763077	0.577157768	0.397916667
MacDonald	4	0.979166667	0.468236915	0.523888889
Parua Bay	1	1	0.249134948	0.421383648
Parua Bay	2	0.705882353	0.467384012	0.379103535
Parua Bay	3	0.660784314	0.152777778	0.056763285
Parua Bay	4	0.75	0	0.175425425
Snake east	1	0.654040404	0.785123967	0.468218773
Snake east	2	0.630952381	0.824929594	0.57010582
Snake east	3	0.576719577	0.263374486	0.227300995
Snake east	4	1	0.857395504	0.461679002
Snake south	1	0.263888889	0	0.196651259
Snake south	2	0.403508772	0.488020833	0.593370682
Snake south	3	0.394230769	0.342592593	0.070118311
Snake south	4	0.822222222	0.234375	0.223974512
Snake west	1	0.945005612	0.425069612	0.762654321
Snake west	2	0.924074074	0.617369083	0.707600134
Snake west	3	0.73136646	0.56127852	0.982657658
Snake west	4	0.91025641	0.51648554	0.881875
Takahiwai	1	0.952380952	1.486914601	0.841269841
Takahiwai	2	0.725	0.650793651	0.635555556
Takahiwai	3	0.877032877	0.541105778	0.436633444
Takahiwai	4	0.69047619	1.196180556	0.25245098
